# Supplementary material for: Stride Length Predicts Adverse Clinical Events in Older Adults: A Systematic Review and Meta-Analysis
Source: J Clin Med. 2021 Jun 17;10(12):2670. doi: 10.3390/jcm10122670 (PMC8235531; doi:10.3390/jcm10122670)
Supplement: Supplementary file 1 [file jcm-10-02670-s001.zip]

Archive with 1 entries (1 files):
- jcm-1210226-supplementary.pdf
